# Supplementary material for: Biochemical reconstitution of UV-induced mutational processes
Source: Nucleic Acids Res. 2019 May 4;47(13):6769–82. doi: 10.1093/nar/gkz335 (PMC6648339; doi:10.1093/nar/gkz335)
Supplement: gkz335_Supplemental_Files [file gkz335_supplemental_files.zip]

Archive with 2 entries (2 files):
- SuppFigs.pdf
- SuppTables.xls
