# Supplementary material for: Biochemical reconstitution of UV-induced mutational processes
Source: Nucleic Acids Res. 2019 May 4;47(13):6769–82. doi: 10.1093/nar/gkz335 (PMC6648339; doi:10.1093/nar/gkz335)
Supplement: gkz335_Supplemental_Files [file gkz335_supplemental_files.zip › SuppTables.xls]

## Sheet: Table S1
	Supplementary Table S1. *Published previously (Ref.48)
	Name	Sequence (5'-3')	Use	Source
	TSO525*	CCTCTCTATGGGCAGTCGGTGATGACTAGATATCGACGTGATCAGACTCTAGATAGATGCTAGAGAGCTCTATCGATCAGTGCGTGTGGCCTGTCAATC/3Bio/	Template (Type-A) 3'-Biotin	IDT
	TSO614*	CCTCTCTATGGGCAGTCGGTGATGACGTGTGACTGCATACATAGCTACACTGAGTATACGATCGCTAGCATCGTGATCAGTGCGTGTGGCCTGTCAATC/3Bio/	Template (Type-B) 3'-Biotin	IDT
	TSO615*	CCTCTCTATGGGCAGTCGGTGATCATCGTCTGCTCATGTAGACGCGCTGTCTCGATGTATACGACAGTCAGACTGCTCAGTGCGTGTGGCCTGTCAATC/3Bio/	Template (Type-C) 3'-Biotin	IDT
	TSO616*	CCTCTCTATGGGCAGTCGGTGATACGCACACAGTACATGCGCGACGTGACGACAGTCGACACATGTAGATCGCTCGTCAGTGCGTGTGGCCTGTCAATC/3Bio/	Template (Type-D) 3'-Biotin	IDT
	TSO785*	CCTCTCTATGGGCAGTCGGTGATGCTAAACGGGCTTCCCTAGGACCAATTAAGTTTGCCTGGAACCGGTCTTCACGTCAGTGCGTGTGGCCTGTCAATC[BtnTg]	Template (Type-E) 3'-Biotin	Sigma
	TSO786*	CCTCTCTATGGGCAGTCGGTGATAACCGGATTCCCTTAAGGGTTCAACCAGGCCTGGAAAGGCAATTTGGTTACCGTCAGTGCGTGTGGCCTGTCAATC[BtnTg]	Template (Type-F) 3'-Biotin	Sigma
	TSO846	CCTCTCTATGGGCAGTCGGTGATACCCTTGGGCCAATCCCTTTGGTTAAACGCCAGCGAATTTCCGGGAAAGGAGTTCAGTGCGTGTGGCCTGTCAATC/3Bio/	Template (Type-G) 3'-Biotin	IDT
	Top-A	GATCGATAGAGCTCTCTAGCATCTATCTAGAGTCTGATCACGTCGATATCTAGTCAT	Top strand, type-A	Fisher
	Top-B	GATCACGATGCTAGCGATCGTATACTCAGTGTAGCTATGTATGCAGTCACACGTCAT	Top strand, type-B	Fisher
	Top-C	GAGCAGTCTGACTGTCGTATACATCGAGACAGCGCGTCTACATGAGCAGACGATGAT	Top strand, type-C	Fisher
	Top-D	GACGAGCGATCTACATGTGTCGACTGTCGTCACGTCGCGCATGTACTGTGTGCGTAT	Top strand, type-D	Fisher
	Top-E	GACGTGAAGACCGGTTCCAGGCAAACTTAATTGGTCCTAGGGAAGCCCGTTTAGCAT	Top strand, type-E	Fisher
	Top-F	GACGGTAACCAAATTGCCTTTCCAGGCCTGGTTGAACCCTTAAGGGAATCCGGTTAT	Top strand, type-F	Fisher
	Top-G	GAACTCCTTTCCCGGAAATTCGCTGGCGTTTAACCAAAGGGATTGGCCCAAGGGTAT	Top strand, type-G	Fisher
	Btm-A	ATGACTAGATATCGACGTGATCAGACTCTAGATAGATGCTAGAGAGCTCTATCGATC	Competitor, type-A	Fisher
	Btm-B	ATGACGTGTGACTGCATACATAGCTACACTGAGTATACGATCGCTAGCATCGTGATC	Competitor, type-B	Fisher
	Btm-C	ATCATCGTCTGCTCATGTAGACGCGCTGTCTCGATGTATACGACAGTCAGACTGCTC	Competitor, type-C	Fisher
	Btm-d	ATACGCACACAGTACATGCGCGACGTGACGACAGTCGACACATGTAGATCGCTCGTC	Competitor, type-D	Fisher
	Btm-E	ATGCTAAACGGGCTTCCCTAGGACCAATTAAGTTTGCCTGGAACCGGTCTTCACGTC	Competitor, type-E	Fisher
	Btm-F	ATAACCGGATTCCCTTAAGGGTTCAACCAGGCCTGGAAAGGCAATTTGGTTACCGTC	Competitor, type-F	Fisher
	Btm-G	ATACCCTTGGGCCAATCCCTTTGGTTAAACGCCAGCGAATTTCCGGGAAAGGAGTTC	Competitor, type-G	Fisher
	TSO845	CCT CTC TAT GGG CAG TCG GTG ATG ACG TGT GAC TGC ATA CAT AGC TAC ACT GAG TAT A/ideoxyU/G ATC GCT AGC ATC GTG ATC AGT GCG TGT GGC CTG TCA ATC /3Bio/	Uracil-containing template oligo	IDT
	TSO590*	GGTAAGGTAACGATTGACAGGCCACACGCACTGA	Primer for Gel assay	Fisher
	TSO927	CCATCTCATCCCTGCGTGTCTCCGACTCAGCTAAGGTAACGAT TGACAGGCCGCACGCACTGA	Primer For IonTorrent (BC1)	Fisher
	TSO686*	CCATCTCATCCCTGCGTGTCTCCGACTCAGTAAGGAGAACGATTGACAGGCCGCACGCACTGA	Primer For IonTorrent (BC2)	Fisher
	TSO687*	CCATCTCATCCCTGCGTGTCTCCGACTCAGAAGAGGATTCGATTGACAGGCCGCACGCACTGA	Primer For IonTorrent (BC3)	Fisher
	TSO688*	CCATCTCATCCCTGCGTGTCTCCGACTCAGTACCAAGATCGATTGACAGGCCGCACGCACTGA	Primer For IonTorrent (BC4)	Fisher
	TSO689*	CCATCTCATCCCTGCGTGTCTCCGACTCAGCAGAAGGAACGATTGACAGGCCGCACGCACTGA	Primer For IonTorrent (BC5)	Fisher
	TSO690*	CCATCTCATCCCTGCGTGTCTCCGACTCAGCTGCAAGTTCGATTGACAGGCCGCACGCACTGA	Primer For IonTorrent (BC6)	Fisher
	TSO691*	CCATCTCATCCCTGCGTGTCTCCGACTCAGTTCGTGATTCGATTGACAGGCCGCACGCACTGA	Primer For IonTorrent (BC7)	Fisher
	TSO692*	CCATCTCATCCCTGCGTGTCTCCGACTCAGTTCCGATAACGATTGACAGGCCGCACGCACTGA	Primer For IonTorrent (BC8)	Fisher
	TSO693*	CCATCTCATCCCTGCGTGTCTCCGACTCAGTGAGCGGAACGATTGACAGGCCGCACGCACTGA	Primer For IonTorrent (BC9)	Fisher
	TSO694*	CCATCTCATCCCTGCGTGTCTCCGACTCAGCTGACCGAACGATTGACAGGCCGCACGCACTGA	Primer For IonTorrent (BC10)	Fisher
	TSO695*	CCATCTCATCCCTGCGTGTCTCCGACTCAGTCCTCGAATCGATTGACAGGCCGCACGCACTGA	Primer For IonTorrent (BC11)	Fisher
	TSO696*	CCATCTCATCCCTGCGTGTCTCCGACTCAGTAGGTGGTTCGATTGACAGGCCGCACGCACTGA	Primer For IonTorrent (BC12)	Fisher
	TSO697*	CCATCTCATCCCTGCGTGTCTCCGACTCAGTCTAACGGACGATTGACAGGCCGCACGCACTGA	Primer For IonTorrent (BC13)	Fisher
	TSO698*	CCATCTCATCCCTGCGTGTCTCCGACTCAGTTGGAGTGTCGATTGACAGGCCGCACGCACTGA	Primer For IonTorrent (BC14)	Fisher
	TSO699*	CCATCTCATCCCTGCGTGTCTCCGACTCAGTCTAGAGGTCGATTGACAGGCCGCACGCACTGA	Primer For IonTorrent (BC15)	Fisher
	TSO700*	CCATCTCATCCCTGCGTGTCTCCGACTCAGTCTGGATGACGATTGACAGGCCGCACGCACTGA	Primer For IonTorrent (BC16)	Fisher
	TSO701*	CCATCTCATCCCTGCGTGTCTCCGACTCAGTCTATTCGTCGATTGACAGGCCGCACGCACTGA	Primer For IonTorrent (BC17)	Fisher
	TSO702*	CCATCTCATCCCTGCGTGTCTCCGACTCAGAGGCAATTGCGATTGACAGGCCGCACGCACTGA	Primer For IonTorrent (BC18)	Fisher
	TSO703*	CCATCTCATCCCTGCGTGTCTCCGACTCAGTTAGTCGGACGATTGACAGGCCGCACGCACTGA	Primer For IonTorrent (BC19)	Fisher
	TSO704*	CCATCTCATCCCTGCGTGTCTCCGACTCAGCAGATCCATCGATTGACAGGCCGCACGCACTGA	Primer For IonTorrent (BC20)	Fisher
	TSO705*	CCATCTCATCCCTGCGTGTCTCCGACTCAGTCGCAATTACGATTGACAGGCCGCACGCACTGA	Primer For IonTorrent (BC21)	Fisher
	TSO706*	CCATCTCATCCCTGCGTGTCTCCGACTCAGTTCGAGACGCGATTGACAGGCCGCACGCACTGA	Primer For IonTorrent (BC22)	Fisher
	TSO707*	CCATCTCATCCCTGCGTGTCTCCGACTCAGTGCCACGAACGATTGACAGGCCGCACGCACTGA	Primer For IonTorrent (BC23)	Fisher
	TSO708*	CCATCTCATCCCTGCGTGTCTCCGACTCAGAACCTCATTCGATTGACAGGCCGCACGCACTGA	Primer For IonTorrent (BC24)	Fisher
	TSO709*	CCATCTCATCCCTGCGTGTCTCCGACTCAGCCTGAGATACGATTGACAGGCCGCACGCACTGA	Primer For IonTorrent (BC25)	Fisher
	TSO710*	CCATCTCATCCCTGCGTGTCTCCGACTCAGTTACAACCTCGATTGACAGGCCGCACGCACTGA	Primer For IonTorrent (BC26)	Fisher
	TSO711*	CCATCTCATCCCTGCGTGTCTCCGACTCAGAACCATCCGCGATTGACAGGCCGCACGCACTGA	Primer For IonTorrent (BC27)	Fisher
	TSO712*	CCATCTCATCCCTGCGTGTCTCCGACTCAGATCCGGAATCGATTGACAGGCCGCACGCACTGA	Primer For IonTorrent (BC28)	Fisher
	TSO713*	CCATCTCATCCCTGCGTGTCTCCGACTCAGTCGACCACTCGATTGACAGGCCGCACGCACTGA	Primer For IonTorrent (BC29)	Fisher
	TSO714*	CCATCTCATCCCTGCGTGTCTCCGACTCAGCGAGGTTATCGATTGACAGGCCGCACGCACTGA	Primer For IonTorrent (BC30)	Fisher
	TSO715*	CCATCTCATCCCTGCGTGTCTCCGACTCAGTCCAAGCTGCGATTGACAGGCCGCACGCACTGA	Primer For IonTorrent (BC31)	Fisher
	TSO716*	CCATCTCATCCCTGCGTGTCTCCGACTCAGTCTTACACACGATTGACAGGCCGCACGCACTGA	Primer For IonTorrent (BC32)	Fisher
	TSO717*	CCATCTCATCCCTGCGTGTCTCCGACTCAGTTCTCATTGAACGATTGACAGGCCGCACGCACTGA	Primer For IonTorrent (BC33)	Fisher
	TSO718*	CCATCTCATCCCTGCGTGTCTCCGACTCAGTCGCATCGTTCGATTGACAGGCCGCACGCACTGA	Primer For IonTorrent (BC34)	Fisher
	TSO719*	CCATCTCATCCCTGCGTGTCTCCGACTCAGTAAGCCATTGTCGATTGACAGGCCGCACGCACTGA	Primer For IonTorrent (BC35)	Fisher
	TSO720*	CCATCTCATCCCTGCGTGTCTCCGACTCAGAAGGAATCGTCGATTGACAGGCCGCACGCACTGA	Primer For IonTorrent (BC36)	Fisher
	TSO721*	CCATCTCATCCCTGCGTGTCTCCGACTCAGCTTGAGAATGTCGATTGACAGGCCGCACGCACTGA	Primer For IonTorrent (BC37)	Fisher
	TSO722*	CCATCTCATCCCTGCGTGTCTCCGACTCAGTGGAGGACGGACGATTGACAGGCCGCACGCACTGA	Primer For IonTorrent (BC38)	Fisher
	TSO723*	CCATCTCATCCCTGCGTGTCTCCGACTCAGTAACAATCGGCGATTGACAGGCCGCACGCACTGA	Primer For IonTorrent (BC39)	Fisher
	TSO724*	CCATCTCATCCCTGCGTGTCTCCGACTCAGCTGACATAATCGATTGACAGGCCGCACGCACTGA	Primer For IonTorrent (BC40)	Fisher
	TSO725*	CCATCTCATCCCTGCGTGTCTCCGACTCAGTTCCACTTCGCGATTGACAGGCCGCACGCACTGA	Primer For IonTorrent (BC41)	Fisher
	TSO726*	CCATCTCATCCCTGCGTGTCTCCGACTCAGAGCACGAATCGATTGACAGGCCGCACGCACTGA	Primer For IonTorrent (BC42)	Fisher
	TSO727*	CCATCTCATCCCTGCGTGTCTCCGACTCAGCTTGACACCGCGATTGACAGGCCGCACGCACTGA	Primer For IonTorrent (BC43)	Fisher
	TSO728*	CCATCTCATCCCTGCGTGTCTCCGACTCAGTTGGAGGCCAGCGATTGACAGGCCGCACGCACTGA	Primer For IonTorrent (BC44)	Fisher
	TSO729*	CCATCTCATCCCTGCGTGTCTCCGACTCAGTGGAGCTTCCTCGATTGACAGGCCGCACGCACTGA	Primer For IonTorrent (BC45)	Fisher
	TSO730*	CCATCTCATCCCTGCGTGTCTCCGACTCAGTCAGTCCGAACGATTGACAGGCCGCACGCACTGA	Primer For IonTorrent (BC46)	Fisher
	TSO731*	CCATCTCATCCCTGCGTGTCTCCGACTCAGTAAGGCAACCACGATTGACAGGCCGCACGCACTGA	Primer For IonTorrent (BC47)	Fisher
	TSO732*	CCATCTCATCCCTGCGTGTCTCCGACTCAGTTCTAAGAGACGATTGACAGGCCGCACGCACTGA	Primer For IonTorrent (BC48)	Fisher
	TSO733*	CCATCTCATCCCTGCGTGTCTCCGACTCAGTCCTAACATAACGATTGACAGGCCGCACGCACTGA	Primer For IonTorrent (BC49)	Fisher
	TSO734*	CCATCTCATCCCTGCGTGTCTCCGACTCAGCGGACAATGGCGATTGACAGGCCGCACGCACTGA	Primer For IonTorrent (BC50)	Fisher
	TSO928	CCATCTCATCCCTGCGTGTCTCCGAC TCAG CCGGAGAATCGC GAT TGACAGGCCGCACGCACTGA	Primer For IonTorrent (BC54)	Fisher
	TSO929	CCATCTCATCCCTGCGTGTCTCCGAC TCAG TCCACCTCCTC GAT TGACAGGCCGCACGCACTGA	Primer For IonTorrent (BC55)	Fisher
	TSO930	CCATCTCATCCCTGCGTGTCTCCGAC TCAG CAGCATTAATTC GAT TGACAGGCCGCACGCACTGA	Primer For IonTorrent (BC56)	Fisher
	TSO931	CCATCTCATCCCTGCGTGTCTCCGAC TCAG TCTGGCAACGGC GAT TGACAGGCCGCACGCACTGA	Primer For IonTorrent (BC57)	Fisher
	TSO932	CCATCTCATCCCTGCGTGTCTCCGAC TCAG TCCTAGAACAC GAT TGACAGGCCGCACGCACTGA	Primer For IonTorrent (BC58)	Fisher
	TSO933	CCATCTCATCCCTGCGTGTCTCCGAC TCAG TCCTTGATGTTC GAT TGACAGGCCGCACGCACTGA	Primer For IonTorrent (BC59)	Fisher
	TSO584*	CCATCTCATCCCTGCGTGTCTCCGACTCAGTCTAGCTCTTCGATTGACAGGCCGCACGCACTGA	Primer For IonTorrent (BC60)	Fisher
	TSO585*	CCATCTCATCCCTGCGTGTCTCCGACTCAGTCACTCGGATCGATTGACAGGCCGCACGCACTGA	Primer For IonTorrent (BC61)	Fisher
	TSO586*	CCATCTCATCCCTGCGTGTCTCCGACTCAGTTCCTGCTTCACGATTGACAGGCCGCACGCACTGA	Primer For IonTorrent (BC62)	Fisher
	TSO587*	CCATCTCATCCCTGCGTGTCTCCGACTCAGCCTTAGAGTTCGATTGACAGGCCGCACGCACTGA	Primer For IonTorrent (BC63)	Fisher
	TSO588*	CCATCTCATCCCTGCGTGTCTCCGACTCAGCTGAGTTCCGACGATTGACAGGCCGCACGCACTGA	Primer For IonTorrent (BC64)	Fisher
	TSO839	CCATCTCATCCCTGCGTGTCTCCGACTCAGTCCTGGCACATCGATTGACAGGCCGCACGCACTGA	Primer For IonTorrent (BC65)	Fisher
	TSO840	CCATCTCATCCCTGCGTGTCTCCGACTCAGCCGCAATCATCGATTGACAGGCCGCACGCACTGA	Primer For IonTorrent (BC66)	Fisher
	TSO841	CCATCTCATCCCTGCGTGTCTCCGACTCAGTTCCTACCAGTCGATTGACAGGCCGCACGCACTGA	Primer For IonTorrent (BC67)	Fisher
	TSO842	CCATCTCATCCCTGCGTGTCTCCGACTCAGTCAAGAAGTTCGATTGACAGGCCGCACGCACTGA	Primer For IonTorrent (BC68)	Fisher
	TSO843	CCATCTCATCCCTGCGTGTCTCCGACTCAGTTCAATTGGCGATTGACAGGCCGCACGCACTGA	Primer For IonTorrent (BC69)	Fisher
	TSO885	CCATCTCATCCCTGCGTGTCTCCGACTCAGCCTACTGGTCGATTGACAGGCCGCACGCACTGA	Primer For IonTorrent(BC70)	Fisher
	TSO886	CCATCTCATCCCTGCGTGTCTCCGACTCAGTGAGGCTCCGACGATTGACAGGCCGCACGCACTGA	Primer For IonTorrent (BC71)	Fisher
	TSO887	CCATCTCATCCCTGCGTGTCTCCGACTCAGCGAAGGCCACACGATTGACAGGCCGCACGCACTGA	Primer For IonTorrent (BC72)	Fisher
	TSO888	CCATCTCATCCCTGCGTGTCTCCGACTCAGTCTGCCTGTCGATTGACAGGCCGCACGCACTGA	Primer For IonTorrent (BC73)	Fisher
	TSO889	CCATCTCATCCCTGCGTGTCTCCGACTCAGCGATCGGTTCGATTGACAGGCCGCACGCACTGA	Primer For IonTorrent (BC74)	Fisher
	TSO890	CCATCTCATCCCTGCGTGTCTCCGACTCAGTCAGGAATACGATTGACAGGCCGCACGCACTGA	Primer For IonTorrent (BC75)	Fisher
	TSO891	CCATCTCATCCCTGCGTGTCTCCGACTCAGCGGAAGAACCTCGATTGACAGGCCGCACGCACTGA	Primer For IonTorrent (BC76)	Fisher
	TSO892	CCATCTCATCCCTGCGTGTCTCCGACTCAGCGAAGCGATTCGATTGACAGGCCGCACGCACTGA	Primer For IonTorrent (BC77)	Fisher
	TSO893	CCATCTCATCCCTGCGTGTCTCCGACTCAGCAGCCAATTCTCGATTGACAGGCCGCACGCACTGA	Primer For IonTorrent (BC78)	Fisher
	TSO894	CCATCTCATCCCTGCGTGTCTCCGACTCAGCCTGGTTGTCGATTGACAGGCCGCACGCACTGA	Primer For IonTorrent (BC79)	Fisher
	TSO895	CCATCTCATCCCTGCGTGTCTCCGACTCAGTCGAAGGCAGGCGATTGACAGGCCGCACGCACTGA	Primer For IonTorrent (BC80)	Fisher
	TSO896	CCATCTCATCCCTGCGTGTCTCCGACTCAGCCTGCCATTCGCGATTGACAGGCCGCACGCACTGA	Primer For IonTorrent (BC81)	Fisher
	TSO897	CCATCTCATCCCTGCGTGTCTCCGACTCAGTTGGCATCTCGATTGACAGGCCGCACGCACTGA	Primer For IonTorrent (BC82)	Fisher
	TSO898	CCATCTCATCCCTGCGTGTCTCCGACTCAGCTAGGACATTCGATTGACAGGCCGCACGCACTGA	Primer For IonTorrent (BC83)	Fisher
	TSO899	CCATCTCATCCCTGCGTGTCTCCGACTCAGCTTCCATAACGATTGACAGGCCGCACGCACTGA	Primer For IonTorrent (BC84)	Fisher
	TSO900	CCATCTCATCCCTGCGTGTCTCCGACTCAGCCAGCCTCAACGATTGACAGGCCGCACGCACTGA	Primer For IonTorrent (BC85)	Fisher
	TSO901	CCATCTCATCCCTGCGTGTCTCCGACTCAGCTTGGTTATTCGATTGACAGGCCGCACGCACTGA	Primer For IonTorrent (BC86)	Fisher
	TSO902	CCATCTCATCCCTGCGTGTCTCCGACTCAGTTGGCTGGACGATTGACAGGCCGCACGCACTGA	Primer For IonTorrent (BC87)	Fisher
	TSO903	CCATCTCATCCCTGCGTGTCTCCGACTCAGCCGAACACTTCGATTGACAGGCCGCACGCACTGA	Primer For IonTorrent (BC88)	Fisher
	TSO904	CCATCTCATCCCTGCGTGTCTCCGACTCAGTCCTGAATCTCGATTGACAGGCCGCACGCACTGA	Primer For IonTorrent (BC89)	Fisher
	TSO905	CCATCTCATCCCTGCGTGTCTCCGACTCAGCTAACCACGGCGATTGACAGGCCGCACGCACTGA	Primer For IonTorrent (BC90	Fisher
	TSO906	CCATCTCATCCCTGCGTGTCTCCGACTCAGCGGAAGGATGCGATTGACAGGCCGCACGCACTGA	Primer For IonTorrent (BC91)	Fisher
	TSO907	CCATCTCATCCCTGCGTGTCTCCGACTCAGCTAGGAACCGCGATTGACAGGCCGCACGCACTGA	Primer For IonTorrent (BC92)	Fisher
	TSO908	CCATCTCATCCCTGCGTGTCTCCGACTCAGCTTGTCCAATCGATTGACAGGCCGCACGCACTGA	Primer For IonTorrent (BC93)	Fisher
	TSO909	CCATCTCATCCCTGCGTGTCTCCGACTCAGTCCGACAAGCGATTGACAGGCCGCACGCACTGA	Primer For IonTorrent (BC94)	Fisher
	TSO910	CCATCTCATCCCTGCGTGTCTCCGACTCAGCGGACAGATCGATTGACAGGCCGCACGCACTGA	Primer For IonTorrent (BC95)	Fisher
	TSO911	CCATCTCATCCCTGCGTGTCTCCGACTCAGTTAAGCGGTCGATTGACAGGCCGCACGCACTGA	Primer For IonTorrent (BC96)	Fisher

## Sheet: TableS2
Supplementary Table S2. Summary of NGS output. *"hη"= hPol η, "yη"=yPol η, "Rv"=yRev1; **”Me-DNA” = dsDNA template that was treated with the methyltransferase, dsDNA = dsDNA without methyltransferase treatment; ***Irradiation conditions illustrated in Figure 4A and Figure 6A.
ssDNA TemplateType	UV	Pol*	n(10G)	ID (NGS run-Barcode)		ssDNA Template type	UV-B, J/m2	Pol*	n(10G)	ID (NGS run-Barcode)		ssDNA Template type	UV-C, J/m2	Pol*	n(10G)	ID (NGS run-Barcode)		Template**	Type	Irradition and incubation***	Pol*	n(10G)	ID (NGS run-Barcode)		Template**	Type	Irradiation & incubation***	Pol*	n(10G)	ID (NGS run-Barcode)
A	0	d	195652	17E3-BC18		A	10k	d	64073	18F-BC76								Me-dsDNA	A	UVB10k->37C,2days->UVC1k	d->hh/z	25053	18F-BC2		Me-dsDNA	A	UVB10k	d	18712	18G-BC1
B	0	d	95182	17D-BC30		B	10k	d	48498	18F-BC77								Me-dsDNA	B	UVB10k->37C,2days->UVC1k	d->hh/z	46295	18F-BC3		Me-dsDNA	B	UVB10k	d	11460	18G-BC2
C	0	d	18959	17D-BC40		C	10k	d	2051	18F-BC78								Me-dsDNA	C	UVB10k->37C,2days->UVC1k	d->hh/z	22178	18F-BC4		Me-dsDNA	C	UVB10k	d	17466	18G-BC3
D	0	d	90832	17D-BC44		D	10k	d	9174	18F-BC79								Me-dsDNA	D	UVB10k->37C,2days->UVC1k	d->hh/z	53101	18F-BC5		Me-dsDNA	D	UVB10k	d	19098	18G-BC4
E	0	d	37240	17D-BC46		E	10k	d	1239	18F-BC80								Me-dsDNA	E	UVB10k->37C,2days->UVC1k	d->hh/z	18235	18F-BC6		Me-dsDNA	E	UVB10k	d	10250	18G-BC5
F	0	d	13197	17D-BC47		F	10k	d	5388	18F-BC81								Me-dsDNA	F	UVB10k->37C,2days->UVC1k	d->hh/z	57266	18F-BC7		Me-dsDNA	F	UVB10k	d	30074	18G-BC6
G	0	d	32061	18D-BC69		G	10k	d	7705	18F-BC82								Me-dsDNA	G	UVB10k->37C,2days->UVC1k	d->hh/z	23611	18F-BC8		Me-dsDNA	G	UVB10k	d	8634	18G-BC7
A	0	d->hh	32688	18F-BC62		A	10k	d->hh	57033	18F-BC69								Me-dsDNA	A	UVB10k->37C,2days->No-UV	d->hh/z	43213	18F-BC9		Me-dsDNA	A	UVB10k->37C,2days->No-UV	d	5053	18G-BC8
B	0	d->hh	52214	18F-BC63		B	10k	d->hh	63684	18F-BC70								Me-dsDNA	B	UVB10k->37C,2days->No-UV	d->hh/z	40031	18F-BC10		Me-dsDNA	B	UVB10k->37C,2days->No-UV	d	31615	18G-BC9
C	0	d->hh	15772	18F-BC64		C	10k	d->hh	30400	18F-BC71								Me-dsDNA	C	UVB10k->37C,2days->No-UV	d->hh/z	44076	18F-BC11		Me-dsDNA	C	UVB10k->37C,2days->No-UV	d	28628	18G-BC10
D	0	d->hh	22938	18F-BC65		D	10k	d->hh	28930	18F-BC72								Me-dsDNA	D	UVB10k->37C,2days->No-UV	d->hh/z	17630	18F-BC12		Me-dsDNA	D	UVB10k->37C,2days->No-UV	d	22253	18G-BC11
E	0	d->hh	55756	18F-BC66		E	10k	d->hh	10658	18F-BC73								Me-dsDNA	E	UVB10k->37C,2days->No-UV	d->hh/z	9178	18F-BC13		Me-dsDNA	E	UVB10k->37C,2days->No-UV	d	1529	18G-BC12
F	0	d->hh	153985	18F-BC67		F	10k	d->hh	10601	18F-BC74								Me-dsDNA	F	UVB10k->37C,2days->No-UV	d->hh/z	32732	18F-BC14		Me-dsDNA	F	UVB10k->37C,2days->No-UV	d	11253	18G-BC13
G	0	d->hh	35597	18F-BC68		G	10k	d->hh	17617	18F-BC75								Me-dsDNA	G	UVB10k->37C,2days->No-UV	d->hh/z	33859	18F-BC15		Me-dsDNA	G	UVB10k->37C,2days->No-UV	d	15251	18G-BC14
A	0	d->h/z	11325	18E-BC17		A	10k	d->h/z	5694	18E-BC10		A	2k	d->h/z	5741	17D-BC48		Me-dsDNA	A	UVB10k->37C,2days->UVB10k	d->hh/z	38293	18F-BC16		Me-dsDNA	A	UVB10k->37C,2days->UVB10k	d	5571	18G-BC15
B	0	d->h/z	21951	18E-BC18		B	10k	d->h/z	15983	18E-BC11		B	2k	d->h/z	4422	17D-BC50		Me-dsDNA	B	UVB10k->37C,2days->UVB10k	d->hh/z	4566	18F-BC17		Me-dsDNA	B	UVB10k->37C,2days->UVB10k	d	17147	18G-BC16
C	0	d->h/z	24507	18E-BC19		C	10k	d->h/z	17193	18E-BC12		C	2k	d->h/z	30934	17D-BC61		Me-dsDNA	C	UVB10k->37C,2days->UVB10k	d->hh/z	16378	18F-BC18		Me-dsDNA	C	UVB10k->37C,2days->UVB10k	d	8378	18G-BC17
D	0	d->h/z	35029	18E-BC20		D	10k	d->h/z	13309	18E-BC13		D	2k	d->h/z	26841	17D-BC63		Me-dsDNA	D	UVB10k->37C,2days->UVB10k	d->hh/z	13444	18F-BC19		Me-dsDNA	D	UVB10k->37C,2days->UVB10k	d	10775	18G-BC18
E	0	d->h/z	14827	18E-BC21		E	10k	d->h/z	9877	18E-BC14		E	2k	d->h/z	39851	17D-BC20		Me-dsDNA	E	UVB10k->37C,2days->UVB10k	d->hh/z	16528	18F-BC20		Me-dsDNA	E	UVB10k->37C,2days->UVB10k	d	3844	18G-BC19
F	0	d->h/z	18982	18E-BC22		F	10k	d->h/z	23322	18E-BC15		F	2k	d->h/z	11387	17D-BC65		Me-dsDNA	F	UVB10k->37C,2days->UVB10k	d->hh/z	45505	18F-BC21		Me-dsDNA	F	UVB10k->37C,2days->UVB10k	d	4435	18G-BC20
G	0	d->h/z	20761	18E-BC23		G	10k	d->h/z	10300	18E-BC16		G	2k	d->h/z	7848	18F-BC1		Me-dsDNA	G	UVB10k->37C,2days->UVB10k	d->hh/z	21898	18F-BC22		Me-dsDNA	G	UVB10k->37C,2days->UVB10k	d	14296	18G-BC21
A	0	d->hh/z	28154	18E-BC31		A	10k	d->hh/z	16581	18E-BC24								Me-dsDNA	A	UVB10k->no incubation->UVC1k	d->hh/z	40659	18F-BC23		Me-dsDNA	A	UVB10k->no incubation->UVC1k	d	22502	18G-BC22
B	0	d->hh/z	39747	18E-BC32		B	10k	d->hh/z	32039	18E-BC25								Me-dsDNA	B	UVB10k->no incubation->UVC1k	d->hh/z	53864	18F-BC24		Me-dsDNA	B	UVB10k->no incubation->UVC1k	d	12248	18G-BC23
C	0	d->hh/z	43368	18E-BC33		C	10k	d->hh/z	1893	18E-BC26								Me-dsDNA	C	UVB10k->no incubation->UVC1k	d->hh/z	24106	18F-BC25		Me-dsDNA	C	UVB10k->no incubation->UVC1k	d	3757	18G-BC24
D	0	d->hh/z	26274	18E-BC34		D	10k	d->hh/z	6401	18E-BC27								Me-dsDNA	D	UVB10k->no incubation->UVC1k	d->hh/z	29661	18F-BC26		Me-dsDNA	D	UVB10k->no incubation->UVC1k	d	44474	18G-BC25
E	0	d->hh/z	9896	18E-BC35		E	10k	d->hh/z	13763	18E-BC28								Me-dsDNA	E	UVB10k->no incubation->UVC1k	d->hh/z	14138	18F-BC27		Me-dsDNA	E	UVB10k->no incubation->UVC1k	d	3622	18G-BC26
F	0	d->hh/z	67213	18E-BC36		F	10k	d->hh/z	31106	18E-BC29								Me-dsDNA	F	UVB10k->no incubation->UVC1k	d->hh/z	26807	18F-BC28		Me-dsDNA	F	UVB10k->no incubation->UVC1k	d	18703	18G-BC27
G	0	d->hh/z	31180	18E-BC37		G	10k	d->hh/z	6817	18E-BC30								Me-dsDNA	G	UVB10k->no incubation->UVC1k	d->hh/z	11997	18F-BC29		Me-dsDNA	G	UVB10k->no incubation->UVC1k	d	23988	18G-BC28
A	0	d->i/z	4886	18E-BC45		A	10k	d->i/z	14128	18E-BC38								dsDNA	A	UVB10k->37C,2days->UVC1k	d->hh/z	13690	18F-BC30		Me-dsDNA	A	6xrepeat of (UVB10k->37C,1days->UVB10k)	d	21279	18G-BC29
B	0	d->i/z	45511	18E-BC46		B	10k	d->i/z	35592	18E-BC39								dsDNA	B	UVB10k->37C,2days->UVC1k	d->hh/z	10292	18F-BC31		Me-dsDNA	B	6xrepeat of (UVB10k->37C,1days->UVB10k)	d	47126	18G-BC30
C	0	d->i/z	13865	18E-BC47		C	10k	d->i/z	16786	18E-BC40								dsDNA	C	UVB10k->37C,2days->UVC1k	d->hh/z	32431	18F-BC32		Me-dsDNA	C	6xrepeat of (UVB10k->37C,1days->UVB10k)	d	13500	18G-BC31
D	0	d->i/z	2712	18E-BC48		D	10k	d->i/z	17134	18E-BC41								dsDNA	D	UVB10k->37C,2days->UVC1k	d->hh/z	42467	18F-BC33		Me-dsDNA	D	6xrepeat of (UVB10k->37C,1days->UVB10k)	d	18750	18G-BC32
E	0	d->i/z	16099	18E-BC49		E	10k	d->i/z	5979	18E-BC42								dsDNA	E	UVB10k->37C,2days->UVC1k	d->hh/z	10698	18F-BC34		Me-dsDNA	E	6xrepeat of (UVB10k->37C,1days->UVB10k)	d	2813	18G-BC33
F	0	d->i/z	45469	18E-BC50		F	10k	d->i/z	31264	18E-BC43								dsDNA	F	UVB10k->37C,2days->UVC1k	d->hh/z	34149	18F-BC35		Me-dsDNA	F	6xrepeat of (UVB10k->37C,1days->UVB10k)	d	8759	18G-BC34
G	0	d->i/z	13865	18E-BC60		G	10k	d->i/z	3715	18E-BC44								dsDNA	G	UVB10k->37C,2days->UVC1k	d->hh/z	24863	18F-BC36		Me-dsDNA	G	6xrepeat of (UVB10k->37C,1days->UVB10k)	d	1149	18G-BC35
A	0	d->k/z	39257	18E-BC68		A	10k	d->k/z	15889	18E-BC61								Me-dsDNA	A	UVB10k->37C,2days->UVC1k	d	29456	18F-BC37		Me-dsDNA	A	6xrepeat+UDG	d	4097	18G-BC36
B	0	d->k/z	30558	18E-BC69		B	10k	d->k/z	8635	18E-BC62								Me-dsDNA	B	UVB10k->37C,2days->UVC1k	d	20020	18F-BC38		Me-dsDNA	B	6xrepeat+UDG	d	10895	18G-BC37
C	0	d->k/z	25287	18E-BC70		C	10k	d->k/z	9520	18E-BC63								Me-dsDNA	C	UVB10k->37C,2days->UVC1k	d	9727	18F-BC39		Me-dsDNA	C	6xrepeat+UDG	d	2944	18G-BC38
D	0	d->k/z	3440	18E-BC71		D	10k	d->k/z	22587	18E-BC64								Me-dsDNA	D	UVB10k->37C,2days->UVC1k	d	31451	18F-BC40		Me-dsDNA	D	6xrepeat+UDG	d	8741	18G-BC39
E	0	d->k/z	11850	18E-BC72		E	10k	d->k/z	7811	18E-BC65								Me-dsDNA	E	UVB10k->37C,2days->UVC1k	d	4687	18F-BC41		Me-dsDNA	E	6xrepeat+UDG	d	2488	18G-BC40
F	0	d->k/z	32593	18E-BC73		F	10k	d->k/z	5325	18E-BC66								Me-dsDNA	F	UVB10k->37C,2days->UVC1k	d	8248	18F-BC42		Me-dsDNA	F	6xrepeat+UDG	d	6971	18G-BC41
G	0	d->k/z	31585	18E-BC74		G	10k	d->k/z	7973	18E-BC67								Me-dsDNA	G	UVB10k->37C,2days->UVC1k	d	7173	18F-BC43		Me-dsDNA	G	6xrepeat+UDG	d	2243	18G-BC42
A	0	d->h/z/Rv	165161	17E3-BC23		A	10k	d->h/z/Rv	25316	18E-BC75								dsDNA	A	UVB10k->37C,2days->UVC1k	d	14246	18F-BC44		Me-dsDNA	A	UVB, 60k	d	7700	18G-BC43
B	0	d->h/z/Rv	67584	17E3-BC34		B	10k	d->h/z/Rv	35743	18E-BC76								dsDNA	B	UVB10k->37C,2days->UVC1k	d	16750	18F-BC45		Me-dsDNA	B	UVB, 60k	d	11948	18G-BC44
C	0	d->h/z/Rv	52436	17E3-BC35		C	10k	d->h/z/Rv	22928	18E-BC77								dsDNA	C	UVB10k->37C,2days->UVC1k	d	11630	18F-BC46		Me-dsDNA	C	UVB, 60k	d	6183	18G-BC45
D	0	d->h/z/Rv	85462	17E3-BC36		D	10k	d->h/z/Rv	30155	18E-BC78								dsDNA	D	UVB10k->37C,2days->UVC1k	d	4702	18F-BC47		Me-dsDNA	D	UVB, 60k	d	39766	18G-BC46
E	0	d->h/z/Rv	11201	17E3-BC37		E	10k	d->h/z/Rv	9456	18E-BC79								dsDNA	E	UVB10k->37C,2days->UVC1k	d	5130	18F-BC48		Me-dsDNA	E	UVB, 60k	d	2982	18G-BC47
F	0	d->h/z/Rv	57971	17E3-BC38		F	10k	d->h/z/Rv	10937	18E-BC80								dsDNA	F	UVB10k->37C,2days->UVC1k	d	21067	18F-BC49		Me-dsDNA	F	UVB, 60k	d	16027	18G-BC48
G	0	d->h/z/Rv	99413	17E3-BC39		G	10k	d->h/z/Rv	8885	18E-BC81								dsDNA	G	UVB10k->37C,2days->UVC1k	d	7012	18F-BC50		Me-dsDNA	G	UVB, 60k	d	5584	18G-BC49
A	0	d->z	16386	18E-BC89		A	10k	d->z	15990	18E-BC82															Me-dsDNA	A	UVB, 60k	d->hh/z	36529	18G-BC50
B	0	d->z	11146	18E-BC90		B	10k	d->z	3617	18E-BC83															Me-dsDNA	B	UVB, 60k	d->hh/z	64878	18G-BC54
C	0	d->z	36381	18E-BC91		C	10k	d->z	13349	18E-BC84															Me-dsDNA	C	UVB, 60k	d->hh/z	44124	18G-BC55
D	0	d->z	43901	18E-BC92		D	10k	d->z	32752	18E-BC85															Me-dsDNA	D	UVB, 60k	d->hh/z	56537	18G-BC56
E	0	d->z	15412	18E-BC93		E	10k	d->z	6032	18E-BC86															Me-dsDNA	E	UVB, 60k	d->hh/z	8102	18G-BC57
F	0	d->z	41775	18E-BC94		F	10k	d->z	11919	18E-BC87															Me-dsDNA	F	UVB, 60k	d->hh/z	27497	18G-BC58
G	0	d->z	21371	18E-BC95		G	10k	d->z	11922	18E-BC88															Me-dsDNA	G	UVB, 60k	d->hh/z	10811	18G-BC59
A	0	d->i/k	32041	18F-BC83		A	10k	d->i/k	24202	18F-BC90															Me-dsDNA	A	6xrepeat (UVB10k->37C,1days->UVB10k)	d->hh/z	62447	18G-BC67
B	0	d->i/k	20314	18F-BC84		B	10k	d->i/k	85426	18F-BC91															Me-dsDNA	B	6xrepeat (UVB10k->37C,1days->UVB10k)	d->hh/z	88560	18G-BC68
C	0	d->i/k	43245	18F-BC85		C	10k	d->i/k	48516	18F-BC92															Me-dsDNA	C	6xrepeat (UVB10k->37C,1days->UVB10k)	d->hh/z	44364	18G-BC69
D	0	d->i/k	4265	18F-BC86		D	10k	d->i/k	16754	18F-BC93															Me-dsDNA	D	6xrepeat (UVB10k->37C,1days->UVB10k)	d->hh/z	44341	18G-BC70
E	0	d->i/k	19431	18F-BC87		E	10k	d->i/k	11380	18F-BC94															Me-dsDNA	E	6xrepeat (UVB10k->37C,1days->UVB10k)	d->hh/z	20863	18G-BC71
F	0	d->i/k	114890	18F-BC88		F	10k	d->i/k	30612	18F-BC95															Me-dsDNA	F	6xrepeat (UVB10k->37C,1days->UVB10k)	d->hh/z	41653	18G-BC72
G	0	d->i/k	88554	18F-BC89		G	10k	d->i/k	5009	18F-BC96															Me-dsDNA	G	6xrepeat (UVB10k->37C,1days->UVB10k)	d->hh/z	31381	18G-BC73
						E	0.5k	d->h/z	7801	18E-BC6															Me-dsDNA	A	6xrepeat+UDG	d->hh/z	53148	18G-BC74
						E	1k	d->h/z	4309	18E-BC7															Me-dsDNA	B	6xrepeat+UDG	d->hh/z	60468	18G-BC75
						E	2.5k	d->h/z	5772	18E-BC8															Me-dsDNA	C	6xrepeat+UDG	d->hh/z	43415	18G-BC76
						E	5k	d->h/z	1423	18E-BC9															Me-dsDNA	D	6xrepeat+UDG	d->hh/z	55388	18G-BC77
																									Me-dsDNA	E	6xrepeat+UDG	d->hh/z	17189	18G-BC79
																									Me-dsDNA	F	6xrepeat+UDG	d->hh/z	34806	18G-BC81
																									Me-dsDNA	G	6xrepeat+UDG	d->hh/z	28479	18G-BC82
																									Me-dsDNA	A	UVB10k	d->hh/z	62298	18G-BC90
																									Me-dsDNA	B	UVB10k	d->hh/z	22532	18G-BC91
																									Me-dsDNA	C	UVB10k	d->hh/z	47328	18G-BC92
																									Me-dsDNA	D	UVB10k	d->hh/z	53751	18G-BC93
																									Me-dsDNA	E	UVB10k	d->hh/z	31599	18G-BC94
																									Me-dsDNA	F	UVB10k	d->hh/z	47742	18G-BC95
																									Me-dsDNA	G	UVB10k	d->hh/z	30682	18G-BC96
